# Supplementary material for: Effect of climate conditions on the free and glycoside-derived volatile compounds in tomato cultivars
Source: Plant Biotechnol (Tokyo). 2025 Dec 25;42(4):475–83. doi: 10.5511/plantbiotechnology.25.0717a (PMC12781902; doi:10.5511/plantbiotechnology.25.0717a)
Supplement: Supplementary Data [file plantbiotechnology-42-4-25.0717a-s002.xlsx]

## Sheet: Supplementary Data S1A
Supplementary Data S1A. Z-scores of free volatile organic compounds (VOCs) in 13 tomato cultivars (2020-2022).
Biological repricates: n = 3-4.
Compound	RI	Chemical formula	Class	Alisa Craig_2020	Alisa Craig_2021	Alisa Craig_2022	Brandywine_2020	Brandywine_2021	Brandywine_2022	Cherokee purple_2020	Cherokee purple_2021	Cherokee purple_2022	Chika_2020	Chika_2021	Chika_2022	Chocolate cherry_2020	Chocolate cherry_2021	Chocolate cherry_2022	FloraDade_2020	FloraDade_2021	Floradade_2022	FL8059_2020	FL8059_2021	FL8059_2022	Large red cherry_2020	Large red cherry_2021	Large red cherry_2022	Lemon Drop_2020	Lemon Drop_2021	Lemon Drop_2022	Livingstone's stone_2020	Livingstone's stone_2021	Livingstone's stone_2022	Mexico Midget_2020	Mexico Midget_2021	Mexico Midget_2022	Momotaro_2020	Momotaro_2021	Momotaro_2022	Sungold_2020	Sungold_2021	Sungold_2022
n-Hexanal	797.8	C6H12O	Aldehyde	0.702257	-0.337753	-0.707818	0.252342	-0.914772	-1.17962	-0.0419554	-1.09636	-1.10537	0.116508	0.599164	1.85744	2.09658	0.75077	1.16141	-0.444972	-2.52749	-0.379572	-1.52671	-1.18704	0.35467	-0.921857	-0.578146	-0.496546	0.671843	1.57637	1.6986	-1.42454	-0.72323	-0.457189	0.871858	0.538869	0.128343	0.243234	-2.52749	-0.633755	-0.594578	1.37213	-0.240602
2-Propoxyethanamine	838.1	C5H13NO	Other	-0.843565	-0.354895	-0.276742	-0.716496	-0.355139	-0.275726	0.564184	-0.0597481	-0.277966	-1.09887	3.00181	-0.277341	-0.995127	-0.220839	-0.27734	-0.760329	-0.363854	-0.278123	0.17548	-0.359213	-0.278075	1.2966	-0.352064	3.3282	1.79712	-0.362649	-0.276386	-0.232125	-0.328268	-0.277183	1.53212	-0.245137	-0.277254	-0.160144	-0.363854	-0.278214	-0.558842	-0.363854	-0.27785
2-Hexenal	845.1	C6H10O	Aldehyde	0.0509086	0.409153	-0.35883	0.0715799	-0.462866	-0.358937	-0.680956	-0.828981	-0.35895	0.35363	-0.210254	-0.358949	0.0515766	0.718001	-0.35895	-0.428491	-2.09457	3.15488	-0.7876	-0.806841	-0.358952	-0.414363	-0.544869	-0.358945	2.97699	2.5745	-0.358954	-1.02666	-0.799006	-0.358943	-0.564612	-0.303599	-0.358955	-0.0363721	-2.09457	0.793434	0.434366	0.254762	-0.358948
(E)-2-Hexenol	866.6	C6H12O	Alcohol	-0.352169	-0.352458	-0.520259	-0.35122	-0.482229	-0.520065	-0.338291	2.95771	3.04794	-0.346239	-0.0233541	-4.20547e-05	-0.346036	-0.0784296	-0.495296	-0.350984	-0.494278	-0.520054	-0.184158	-0.492023	0.669787	3.29298	-0.393797	-0.519261	-0.330389	-0.393913	-0.516522	-0.353024	-0.474061	-0.519253	0.15029	-0.328181	-0.519526	-0.347701	-0.494278	0.0588144	-0.14306	0.0607313	0.353737
2-Methyl-1-butanol acetate	877.5	C7H14O	Ester	-0.45289	-0.606287	-0.421473	-0.437313	0.514022	-0.399992	-0.437402	1.33751	-0.443576	-0.450829	-0.545885	-0.416994	-0.459859	-0.985975	-0.449731	-0.420453	-0.988386	1.7886	-0.457682	-0.789767	-0.448834	1.48856	0.338985	-0.355965	2.82102	2.19292	-0.237662	-0.406677	-0.602028	-0.43121	-0.420569	-0.558852	-0.45249	-0.0642911	-0.988386	2.64133	-0.301617	-0.294648	-0.37201
1-Nitro-pentane	899.5	C5H11NO2	Alkane	-0.34785	-0.503503	-0.50863	0.319715	-0.47637	0.370268	0.526749	-0.243827	-0.8679	-0.623942	0.951765	-0.810563	-0.708705	-0.418302	0.0856416	-0.76992	-0.754784	2.30103	-0.886713	-0.706784	0.426871	2.82034	-0.395866	-0.48521	-0.343361	-0.258639	1.44718	-0.699225	-0.538883	0.0984015	0.809695	-0.120886	-1.08564	0.011898	-0.754784	0.114146	-0.108686	2.71129	-1.0856
Sorbic aldehyde	909.4	C6H8O	Aldehyde	-0.0818762	0.566982	-0.278711	-0.151969	0.70744	-0.278177	-0.341799	-0.950672	-0.276046	-0.0315945	0.689006	-0.278196	-0.63376	-0.76066	-0.273554	0.26998	-2.57388	3.3282	-0.455741	0.32373	-0.278811	-0.580033	-0.42916	-0.278391	3.18432	1.74166	-0.278789	-0.358092	0.591358	-0.277939	-0.732599	-0.752787	-0.275667	-0.15542	-2.57388	-0.275106	0.068581	-1.7269	-0.278811
Pentyl-acetate	913.4	C7H14O2	Ester	-0.284535	-0.274886	-0.721184	-0.27468	-0.51583	-0.138138	-0.269469	0.102582	-0.673134	-0.280516	2.91768	-0.271132	-0.281393	-0.214193	0.491809	-0.285489	-0.787514	2.87391	-0.25936	-0.715392	-0.200957	3.32809	-0.291167	-0.525675	-0.28302	-0.398249	0.165324	-0.285162	-0.49001	-0.739939	-0.271465	0.147796	-0.667854	-0.284956	-0.787514	0.915013	-0.268045	-0.268328	-0.508045
3-Ethyl-1,5-octadiene	937.7	C10H18	Alkene	-0.455267	0.0918816	-0.374456	-0.458326	-0.437064	-0.377309	-0.461295	-0.437875	-0.376967	0.15834	0.488913	-0.375497	-0.45894	-0.397277	-0.370264	-0.460126	-0.438027	-0.302038	-0.461308	-0.436944	3.24582	-0.460527	-0.437311	-0.376764	2.17138	2.8739	0.155612	-0.461324	-0.434789	-0.37727	-0.461426	-0.43588	-0.377223	-0.459598	-0.438027	-0.375046	2.26842	-0.437551	0.281404
6-Methyl-2-heptanone	953.8	C8H16O	Ketone	-0.265599	-0.264044	-0.458878	-0.187459	-0.313785	0.0202879	-0.334915	-0.29389	-0.458931	-0.202442	3.0147	-0.456652	-0.245904	-0.294115	-0.447943	-0.361092	-0.3287	2.12951	-0.418096	-0.322406	-0.458939	-0.108029	-0.30688	-0.458101	-0.374954	-0.324383	-0.395087	-0.380608	-0.305331	-0.458983	-0.174558	-0.293965	-0.441907	-0.259999	-0.3287	2.33459	3.31366	-0.295899	-0.448966
(Z)-2-Heptenal	957.7	C7H12O	Aldehyde	-0.232403	-0.636173	-0.61446	-0.384874	-0.35865	-0.518223	-0.419314	-0.0661105	-1.0415	-0.480586	1.69872	-0.472229	3.16929	-0.737007	1.01752	0.151826	-0.777149	1.59327	-0.579697	1.03287	-0.573166	-0.394353	-0.730701	-0.289772	-0.705828	-0.774449	2.25922	0.280586	-0.610175	-0.433366	-0.0272276	1.7661	0.212039	-0.491357	-0.777149	-0.377344	0.113941	-0.584417	-0.761977
Dimethyl-trisulfide	969	C2H6S3	Other	-0.395123	-0.512179	0.0671565	-0.633462	-0.580766	-0.755513	-0.119475	-0.500492	-0.497917	-0.185819	1.89866	-0.241568	0.129484	-0.456837	-0.0165859	-0.633511	-0.580901	-0.708361	-0.633874	-0.580716	-0.660254	0.450757	-0.416745	1.05392	-0.391595	-0.431447	0.0211215	-0.63407	-0.548288	-0.658174	2.98996	0.0463933	2.84078	-0.632645	-0.580901	-0.705619	0.689377	2.08241	0.261015
1-Octen-3-one	976.5	C8H14O	Ketone	-0.705792	-0.704884	-0.375621	1.08931	2.38342	0.971218	-0.169246	-0.477182	-0.375928	-0.639055	-0.536611	-0.375951	1.33831	-0.0800436	-0.37583	-0.845508	-0.789077	3.09068	-1.28203	0.92303	-0.374551	-0.974014	-0.644854	-0.375573	1.27146	-0.657957	-0.375862	-0.26145	-0.379087	-0.375898	-0.651729	0.935849	-0.37553	0.20909	-0.789077	-0.305195	1.62066	-0.761677	-0.375961
6-Methyl-5-hepten-2-one	984.3	C8H14O	Ketone	-0.594563	0.154932	-0.775272	1.64552	-0.578749	1.61286	1.37161	2.23183	0.0766849	-0.607162	1.19066	0.443257	-0.387555	0.172872	-0.0703385	-0.114963	-1.65241	0.644143	-0.275672	-0.761384	0.523002	0.992723	-0.646817	-0.812551	-1.69254	-1.39947	-1.62322	0.139929	-0.146585	0.138544	0.822603	-0.433255	-0.348185	0.0773666	-1.65241	1.58686	-1.3773	0.215968	-1.39578
2-Pentylfuran	989.9	C9H14O	Other	-0.683734	-1.03953	-0.973423	2.45648	0.930682	2.67414	0.260528	0.335999	0.229303	-0.286923	1.03228	-0.702431	-0.0272869	-0.356586	-0.278264	-0.944155	-1.90095	1.01433	-0.516538	0.882048	-0.219421	-1.14297	-0.927257	-0.725176	0.788375	-0.889963	-0.449284	-0.541944	-1.10447	0.014494	-0.733723	1.67558	-0.546048	1.17993	-1.90095	0.747104	0.191965	-0.538791	-0.785321
alpha-Terpinene	998.8	C10H16	Terpenoid	-0.373228	-0.333141	-0.570569	-0.437757	-0.559268	-0.0135298	-0.384192	-0.524883	-0.373941	-0.268273	0.438425	-0.478032	-0.35321	-0.40814	-0.331802	-0.450305	-0.67051	-0.460732	-0.446098	-0.633982	-0.531143	-0.384789	-0.462709	-0.330688	3.09711	2.71487	3.2108	-0.37858	-0.563664	-0.0640337	0.933083	-0.37338	0.406161	-0.188718	-0.67051	-0.289723	-0.365038	0.705874	-0.172765
Hexyl acetate	1011.1	C8H16O2	Ester	-0.279136	-0.187357	-0.512075	-0.279239	-0.355823	-0.189672	-0.27904	1.5335	-0.203184	-0.278975	2.40756	-0.558811	-0.279182	-0.552094	-0.580257	-0.276119	-0.559798	3.136	-0.262423	-0.446732	-0.344097	3.32817	-0.344532	0.319244	-0.279299	-0.519874	-0.552733	-0.279247	-0.422313	-0.267973	-0.276999	-0.559798	-0.403462	-0.279211	-0.559798	0.528134	-0.279297	-0.552527	-0.371111
Benzeneacetaldehyde	1043.2	C8H8O	Aromatic	-0.777561	-0.652954	-0.747788	1.87943	-0.599378	-0.155665	-0.629388	-0.437498	-0.593796	-0.470651	-0.399395	0.106507	-0.938905	-0.371551	-0.562651	-0.744866	-0.719642	-0.0884605	-0.81583	-0.425284	-0.582264	0.436629	-0.486536	-0.567099	0.350851	0.678901	1.66051	-0.889374	-0.47483	-0.598742	1.73427	2.72481	-0.781595	1.00572	-0.719642	2.48115	-0.140316	0.443715	0.429888
(E)-2-Octenal	1058.1	C8H14O	Aldehyde	-0.27966	-0.696192	-0.711907	0.84976	0.692842	-0.124985	-0.295777	-0.0544629	-1.04346	0.980445	-0.140099	-1.15682	-0.0509072	0.0382209	1.34486	-1.26974	-1.10894	1.04041	-0.176646	-0.421417	-0.29806	0.275439	-0.778074	-0.821124	-1.08517	-0.334159	2.20429	-0.540929	-0.834038	-0.173358	2.54826	2.7175	0.438622	-0.545112	-1.10894	-0.160704	-0.409972	-0.190122	-0.537755
2-Methoxy-phenol	1083.4	C7H8O2	Aromatic	-0.550587	-0.391414	-0.297596	1.81404	-0.0681288	-0.000465823	-0.453657	0.766403	-0.442754	-1.05195	-0.940415	-0.45798	-0.592706	-0.286205	-0.460127	-0.405045	-1.01761	1.85079	-0.338567	2.19223	-0.460127	1.95352	-0.564675	-0.460125	1.12462	0.336305	-0.460126	0.0459424	0.990448	-0.460127	-1.09044	-1.01696	-0.460113	-0.0178191	-1.01761	2.56873	-0.437346	-1.01758	-0.459978
3-(4-Methyl-3-pentenyl)-furan	1097.3	C10H14O	Other	-0.621467	0.308448	-0.63634	2.46127	0.757329	2.4249	0.623811	1.82284	0.669485	-0.725759	-0.503488	-0.299886	-0.715093	0.152847	-0.737594	0.493638	-1.74637	0.442311	0.0239974	0.345964	0.919854	0.508222	-0.640358	-0.646911	-1.39908	-1.74627	-1.08689	0.24235	0.145831	-0.0168644	0.354507	0.659349	-0.639492	-0.028387	-1.74637	0.671132	-1.21801	-1.30249	-1.06371
Nonanal	1102.8	C9H18O	Aldehyde	0.495995	-0.292889	-0.72571	0.273345	-0.289388	-0.108109	-0.367945	-0.310474	-0.914009	1.18438	3.01496	-0.61835	0.744976	-0.287611	0.0690768	-1.70209	-0.34433	1.06256	-1.24946	-0.313874	-0.757349	-0.29453	-0.308167	-0.352412	0.342892	-0.292119	0.195954	-1.13435	-0.315921	-0.595591	1.22256	-0.302198	-0.418688	-0.76409	-0.34433	2.77353	1.24832	-0.302322	0.389091
Methyl-octanoate	1121.5	C9H18O2	Ester	-0.760125	-0.255957	-1.21504	-0.21744	0.233358	-0.400759	-0.616679	0.708664	-0.573366	0.498677	2.19781	-0.76334	-0.208733	0.00406094	0.658167	-0.912714	-1.28096	-0.554519	-0.384191	-1.0324	0.108278	1.86906	-1.01211	-1.12276	-0.448378	0.63712	1.24489	-0.940998	-0.859899	1.00545	1.94372	0.437762	-0.985656	-0.732066	-1.28096	0.78458	0.909864	-1.05841	1.81408
(2E,6Z)-Nonadienal	1152.1	C9H14O	Aldehyde	0.227839	-0.134763	-0.843977	0.300857	-0.114514	2.70683	0.541046	-0.0332738	0.641269	2.59112	2.90074	-0.959729	0.027691	-0.435516	0.89609	-1.23817	-0.69924	-0.117504	-0.529358	-0.55227	0.13533	-0.281261	-0.556113	-0.493453	-1.19166	-0.698551	0.172455	-0.88974	-0.474367	-0.299515	0.314211	-0.0762699	-0.975045	-0.50164	-0.69924	-0.199457	0.629068	0.174901	-0.66329
n-Octanoic acid	1168.5	C8H16O2	Other	-0.548374	-0.607823	-0.407219	-0.596457	2.33495	-0.362214	0.314812	0.0392835	-0.419668	0.17092	1.01804	-0.455981	-0.291097	-0.542609	0.60879	-0.607796	-0.944802	3.10841	-0.556929	0.647118	-0.444787	2.18702	-0.378428	-0.442001	-0.580385	-0.94479	-0.411615	-0.564306	-0.701738	-0.347294	2.11113	0.0807782	-0.429311	-0.609801	-0.944802	0.458908	-0.428737	-0.944786	-0.456019
Levomenthol	1177.3	C10H20O	Terpenoid	-0.419293	-0.122708	-0.418308	2.51769	0.146358	3.3123	1.07329	0.528783	-0.304763	-0.665498	-0.372571	-0.345159	-0.616765	-1.03953	-0.145169	0.17627	-1.3188	-0.0831694	-0.268747	0.0988348	-0.258619	-0.398532	1.85688	-0.376711	-1.54252	-1.3188	-0.234078	-0.191011	0.358446	-0.248708	0.830115	1.18311	-0.3926	-0.349041	-1.3188	-0.30995	-0.145953	-1.3188	-0.195061
Methyl salicylate	1193.5	C8H8O3	Aromatic	-0.692451	-0.880312	-0.773759	2.32328	0.57423	-0.0419559	-0.628652	0.161769	-0.344738	-0.750621	-0.870468	-0.786477	1.32985	1.54197	1.58021	0.489676	-0.891997	-0.531057	0.0768863	1.8741	2.50233	-0.524902	-0.202894	-0.33722	1.03766	0.297765	0.558927	-0.732435	-0.733078	-0.688583	-0.738359	-0.885223	-0.788978	-0.658843	-0.891997	-0.0368162	-0.531093	-0.877862	-0.311889
Decanal	1203.8	C10H20O	Aldehyde	-0.264044	-0.681129	0.248331	-0.428605	2.16591	-0.22348	-0.599663	0.418079	-0.414281	1.54586	-0.880269	-0.345099	2.55807	0.196465	1.15928	-0.66522	-1.55144	-1.58311	-0.0178462	1.29259	0.226244	-1.01142	-0.430684	0.794942	-0.455645	-1.17175	0.501815	-0.097386	-0.716823	-0.452842	-0.570315	-0.314146	0.00473554	-0.468792	-1.55144	-1.77541	0.475009	0.121759	1.85887
beta-Cyclocitral	1221.1	C10H16O	Aldehyde	-0.0880114	1.26518	-0.441361	-0.336446	-0.00636741	-0.362733	-0.261545	0.943591	-0.291072	-0.157902	1.29196	-0.0698533	-0.251482	-0.618382	-0.145587	-0.390018	-1.40301	-0.492494	-0.610185	-0.832866	-0.36121	0.117424	-0.595762	-0.310707	-0.622273	-1.067	-0.477494	-0.277756	-0.128362	-0.0748808	-0.114461	1.14327	-0.459586	-0.268436	-1.40301	0.232043	3.26109	-1.39525	3.25493
(Z)-3,7-Dimethyl-2,6-octadienal	1237.3	C10H16O	Aldehyde	-0.616154	0.321734	-0.772438	2.40665	0.120832	1.47795	1.19467	1.62658	0.594349	-0.69599	0.703737	0.183847	-0.293254	0.449162	-0.189619	-0.0016583	-1.52404	-0.693682	-0.318026	-0.210203	1.43565	0.485473	-1.07786	-0.767499	-1.43676	-1.44728	-1.55551	-0.0646477	0.0840275	0.343296	0.448204	0.953313	-0.827489	-0.00190816	-1.52404	1.42122	-1.1066	-1.52404	-0.65007
(E)-2-Decenal	1260.1	C10H18O	Aldehyde	-0.281062	-0.0616956	-0.31558	-0.261784	1.98459	-0.314465	-0.117831	0.637224	-0.31508	-0.245484	0.892133	-0.287068	-0.354706	-0.0179194	-0.208687	-0.312018	-1.41105	-0.314384	-0.301298	0.602981	-0.294385	-0.313482	-0.789869	-0.311616	-0.331011	-1.06618	-0.180429	-0.281916	-0.856052	-0.250127	-0.253654	0.0857904	-0.297083	-0.268498	-1.41105	-0.235946	3.32274	-1.411	3.32485
(E)-3,7-Dimethyl-2,6-octadienal	1266.2	C10H16O	Aldehyde	-0.436101	0.485928	-0.58837	2.42515	0.1807	1.49969	0.924591	1.45748	0.583445	-0.760004	-0.91982	0.302704	-0.417007	0.728939	-0.0116102	0.697182	-1.61225	-1.31976	-0.391105	0.0351423	1.90452	0.269659	-0.79305	-0.380752	-1.40854	-1.61224	-1.31573	0.0155589	0.652898	0.23164	0.294973	1.02128	-0.256615	0.0259887	-1.61225	0.511262	-1.24034	-1.23726	-1.16043
(2E,4Z)-Decadienal	1292.7	C10H16O	Aldehyde	-0.918213	-0.526434	-0.533531	0.279639	1.07079	-0.665723	0.358109	-0.151002	-0.493262	0.35904	0.313614	-0.581559	-0.765448	-0.299429	1.60774	-1.00608	-1.00912	-1.38331	0.195968	-0.399651	0.33759	0.817585	-0.784999	0.04947	-0.944273	-0.485413	1.87038	0.470308	-0.654627	0.0871738	2.52734	2.55351	0.735215	-0.496782	-1.00912	-1.38076	-0.877196	-0.636359	0.350579
(2E,4E)-Decadienal	1314.8	C10H16O	Aldehyde	-0.82057	-0.469756	-0.798135	-0.0646664	1.34742	-0.565883	1.91567	0.0607393	-0.546503	0.00295264	0.987138	-0.426289	-0.298415	-0.764136	1.70311	-0.911791	-0.764136	-1.1786	0.054825	-0.329181	0.117881	0.14697	-0.716778	-0.563512	-0.856478	-0.764136	2.24505	-0.219845	-0.637792	0.681515	2.27436	2.05062	-0.235742	-0.66236	-0.764136	-0.595425	-0.560654	-0.764136	0.162527
Eugenol	1351.9	C10H12O2	Aromatic	-0.310371	-0.130598	-0.424124	0.974804	0.366814	2.36294	1.32322	0.168167	0.543152	-0.935132	2.84936	-0.618432	-0.944162	-0.535027	-0.62975	1.01451	-0.535739	-0.453675	1.91534	-0.0628513	1.81273	-0.385706	-0.535739	-0.172269	-0.95866	-0.534379	-0.655442	-0.454475	-0.515305	-0.591377	-0.957081	-0.535489	-0.65613	0.363151	-0.535739	0.126727	-0.645445	-0.534954	-0.644351
(E)-2-Undecenal	1369.2	C11H20O	Aldehyde	0.278297	-0.539704	-0.548901	2.26659	0.974795	-0.603393	-0.280844	-0.119417	-0.56347	0.505112	-0.281592	-0.37626	-0.440948	-0.736535	0.641751	0.30792	-0.736537	-0.606614	-1.12855	0.29296	-0.408558	-1.50213	-0.273498	-0.306667	-0.212061	-0.736537	2.69564	-0.946859	-0.4307	-0.301518	0.760387	2.58677	1.39436	0.91587	-0.736537	-0.599317	-0.522785	-0.736536	-0.417057
alpha-Copaene	1382.6	C15H24	Alkene	1.96097	-0.685461	-0.352701	-0.679851	-0.433601	-0.34931	0.264028	-0.749598	-0.352975	2.12568	0.0892429	-0.350127	-0.710093	0.513081	3.19663	-0.72019	-1.39044	-0.352361	-0.518733	-1.3862	-0.351202	-0.714261	0.122389	-0.348721	0.516371	2.15488	-0.34724	-0.720226	-0.350549	-0.346643	-0.101317	-0.515349	0.656911	-0.711553	-1.39044	-0.35282	0.00917613	1.24117	-0.349439
Tetradecane	1397.8	C14H30	Alkane	-0.817524	-0.311258	-0.425314	-0.212242	-0.310754	-0.452892	0.280476	-0.304946	-0.393984	-0.887894	3.01436	-0.43199	1.0828	-0.306524	-0.353484	-0.235197	-0.318645	-0.446794	-0.795275	-0.310627	-0.451214	0.00666244	-0.30946	-0.285034	1.1293	-0.307024	1.48378	-1.17058	-0.305019	-0.44703	2.35145	-0.234929	-0.45289	-0.607385	-0.318645	-0.176033	-0.124586	-0.313818	2.83288
Dodecanal	1406.8	C12H24O	Aldehyde	-0.642737	-0.325133	0.353328	1.55845	-0.255043	-0.913388	1.05225	-0.24895	0.461074	0.78276	3.01278	-1.00153	-0.815203	-0.244937	1.50113	-1.56944	-0.34932	-1.08486	0.154694	-0.278324	-0.891548	-0.85278	-0.312294	-0.272137	0.627018	-0.349049	2.11898	-0.0270663	-0.308485	0.081496	-1.12679	-0.34159	0.543236	1.30319	-0.34932	-0.855901	-0.444347	-0.348971	-0.0398923
(E)-6,10-Dimethyl-5,9-undecadien-2-one	1438.4	C13H22O	Ketone	-0.804634	0.0266699	-0.136096	1.23813	0.859119	-0.796621	1.30423	0.650327	1.44904	-0.418741	0.405322	1.85152	-1.31403	-0.923734	-0.340014	0.64659	-1.47238	-0.79351	0.244323	1.51026	-0.796621	1.2365	-0.728212	0.220937	-1.51772	-1.45596	-0.795033	-0.0322904	0.358243	-0.796621	0.63421	0.770353	1.56953	0.00941335	-1.47238	-0.796621	-1.22598	-1.47238	0.160113
Hexadecane	1597.7	C16H34	Alkane	-0.0866622	-0.701266	-0.264644	-0.269386	0.213183	2.03834	-0.27545	1.44891	-0.671988	-0.406993	-1.11332	-0.485759	-0.244575	-1.3327	0.000333334	0.725657	-1.57384	-0.0223494	-0.632518	-0.190399	-0.858419	-0.871891	0.00856487	-0.770355	3.09511	-1.07162	1.6212	-0.487367	1.48315	-0.450618	-0.129836	0.923826	-0.614469	-0.133655	-1.57384	1.34238	-0.282436	0.331672	-0.863648

## Sheet: Supplementary Data S1B
Supplementary Data S1B. Z-scores of glycoside-derived volatile organic compounds (VOCs) in 13 tomato cultivars (2020-2022).
Biological repricates: n = 3-4.
Compound	RI	Chemical formula	Class	Alisa Craig_2020	Alisa Craig_2021	Alisa Craig_2022	Brandywine_2020	Brandywine_2021	Brandywine_2022	Cherokee purple_2020	Cherokee purple_2021	Cherokee purple_2022	Chika_2020	Chika_2021	Chika_2022	Chocolate cherry_2020	Chocolate cherry_2021	Chocolate cherry_2022	FloraDade_2020	FloraDade_2021	Floradade_2022	FL8059_2020	FL8059_2021	FL8059_2022	Large red cherry_2020	Large red cherry_2021	Large red cherry_2022	Lemon Drop_2020	Lemon Drop_2021	Lemon Drop_2022	Livingstone's stone_2020	Livingstone's stone_2021	Livingstone's stone_2022	Mexico Midget_2020	Mexico Midget_2021	Mexico Midget_2022	Momotaro Fight_2020	Momotaro Fight_2021	Momotaro Fight_2022	Sungold_2020	Sungold_2021	Sungold_2022
Hexanal	794.5	C6H12O	Aldehyde	0.721782	-1.3347	-0.87869	0.98685	0.153253	-0.14602	-0.934764	0.743475	-0.825598	1.52251	-1.29106	-0.857271	0.849081	-0.24633	-0.767108	-1.31979	-1.33812	0.00591866	-1.50286	0.841232	1.37621	1.02945	1.43619	-0.793581	-0.224176	-0.45376	-0.399061	-0.740272	0.630754	1.64518	0.328329	-0.401504	1.19138	-0.891777	1.26056	1.29482	0.175638	-1.33812	-0.84618
(E)-2-Hexenal	842.7	C6H10O	Aldehyde	-0.277314	2.81296	-0.468467	-0.282078	-0.566931	2.19679	-0.270319	-0.632764	-0.475257	-0.282428	-0.39585	-0.45076	-0.279748	-0.184	-0.414529	-0.28446	-0.728078	-0.439559	-0.276021	-0.166549	2.26285	-0.266738	-0.565683	-0.444808	-0.276334	-0.683785	-0.464328	3.32814	0.0620962	0.0620149	-0.267514	0.89571	-0.475473	-0.282541	0.152878	-0.412572	-0.282648	-0.728078	-0.475899
5-Methyl-3-hexanone	853.1	C7H14O	Ketone	-1.14132	-0.799426	-0.71733	0.813126	0.232425	0.535086	1.10992	0.7004	0.0847991	-1.17947	-1.1245	-0.618272	-1.16424	-0.933164	-0.814991	1.18085	-1.63414	1.26026	0.777929	0.571307	1.52932	0.381851	0.816609	0.0814461	-0.73347	-0.788283	-0.820012	1.05341	1.41623	0.200367	-0.634584	0.454604	-1.31922	0.704556	1.08794	1.63712	-1.16856	-1.63414	-1.03858
(E)-2-Hexenol	864.4	C6H12O	Alcohol	-1.01241	0.169162	-0.7455	1.82814	0.208739	0.338895	0.804095	-0.479742	-0.136001	-0.936956	-0.86315	-0.916847	-1.15922	-0.338521	-0.592574	0.171573	-2.19659	0.704358	-0.294835	0.884683	1.92357	1.48568	1.82724	-0.471017	-1.39538	-0.0570511	-0.906395	0.689654	-0.248821	1.10537	-0.126091	0.884599	-1.03366	-0.00457373	0.209459	1.4426	-0.0496886	-2.19659	-0.712802
2-Methylbutyl acetate	875.4	C7H14O2	Ester	-0.679023	-0.723013	-0.518337	2.74692	-0.257136	2.97196	0.890879	2.21332	-0.442784	-0.670721	-0.566153	-0.648053	-0.628949	-0.808692	0.454854	0.846283	-1.24697	-0.339079	-0.495852	0.181846	0.888238	-0.557792	0.221952	-0.435027	-0.419555	-0.661897	-0.474483	0.346866	0.77699	-0.0749793	-0.622254	-0.425504	-0.603826	-0.142702	1.29526	-0.183967	-0.614104	-1.24697	-0.594518
1-Nitro-pentane	897.5	C5H11NO2	Alkane	0.0959352	1.02055	0.301674	0.0431251	-0.056474	1.27699	0.0903878	-0.341924	0.248463	-0.884004	0.0765612	-0.594418	-0.593132	0.0778694	-0.473189	-0.573511	-2.95479	0.828855	-0.292262	0.597106	1.39441	0.306327	0.678088	-0.064699	3.03451	0.25069	-1.54919	-0.908143	0.19695	0.40956	-0.0258635	0.420055	-1.73526	-0.509068	0.0353122	0.82219	0.215696	-2.95479	-0.865382
(2E,4E)-Hexadienal	907.2	C6H8O	Aldehyde	0.134469	-0.298872	-0.362605	2.24856	1.09566	0.322785	0.146667	0.476481	-0.306402	-0.570436	-1.12381	-0.63132	-0.815684	-0.514734	-0.10743	0.428011	-1.97887	-0.554967	-0.744959	1.81928	3.05473	1.66151	-0.00862992	-0.679692	0.0440637	0.283919	-0.562278	-1.38181	-0.223254	0.199604	-0.351831	-0.257156	-0.717299	-0.573774	0.729995	0.510834	-0.224793	-1.97887	-0.165957
Pentyl-acetate	911.3	C7H14O2	Ester	-0.529317	-0.525031	-0.694726	1.21203	0.330797	-0.212935	0.960702	0.0942509	-0.555419	-0.897328	-0.489831	-0.657067	-0.821386	-0.586686	0.0632958	1.52566	-0.919207	-0.702667	0.0617929	1.81941	2.67161	-0.728559	-0.863506	-0.693667	-0.72464	-0.0821554	-0.268444	1.52362	-0.0186277	0.594527	-0.874254	-0.853551	-0.816291	-1.10383	2.09414	1.23372	0.395503	-0.919207	0.0380606
3-Nonyne	935.7	C9H16	Other	-0.454903	-0.432713	-0.510543	2.56252	0.653517	1.09507	0.353371	0.59808	-0.170103	-0.623583	-0.668813	-0.482692	-0.552561	-0.468527	-0.125227	1.69893	-0.747289	-0.226695	-0.269435	2.55987	2.97891	-0.429899	-0.599867	-0.487975	-0.649225	-0.720613	-0.572461	-0.360567	-0.375857	-0.349191	-0.53517	-0.676372	-0.567316	-0.0937197	0.878586	-0.00946709	-0.645765	-0.747289	-0.572312
Dimethyl trisulfide	967.3	C2H6S3	Other	0.238193	-0.847218	0.9961	2.98107	0.0891913	0.273359	-0.815655	0.977433	1.43805	-0.154013	-1.05097	-0.00526912	-0.338374	-0.789831	0.127233	-0.511474	-1.57501	-0.224874	-0.828264	0.445605	1.70582	-0.471386	0.399158	-0.658127	0.0184426	-0.419727	-1.95764	-0.574152	0.648278	-0.0899418	0.00148577	0.0864053	-0.843806	0.797159	2.03668	0.173358	-0.343035	-1.57501	-0.934254
1-Octen-3-one	974.9	C8H14O	Ketone	0.077506	2.11761	-0.335139	-0.0750259	0.110064	3.26008	-0.529149	0.431132	-0.257007	0.557913	-0.610872	-0.241105	0.20116	1.75312	0.249808	-0.863284	-0.826093	-0.292455	-0.635173	-0.574293	0.0298296	1.39335	-0.623479	-0.438483	2.45922	0.266222	-0.324284	-1.16506	-0.619956	-0.438847	-0.399612	-0.742448	-0.337832	-0.810594	-0.680999	-0.436184	-0.211252	-0.826093	-0.438377
(+)-2-Carene	982.8	C10H16	Alkene	-0.0902911	-0.860888	-0.23477	-0.056999	-0.225069	0.0636047	1.06268	2.13256	-0.154509	0.374606	-0.562069	-0.359965	0.549254	-0.886499	-0.371094	-0.26642	-1.20771	-0.303062	-0.823144	0.549658	-0.362905	2.19405	0.176603	-0.177214	-0.315294	-0.555225	-0.372916	-1.66367	1.25023	-0.359286	-0.578599	-0.568225	3.30167	-1.08144	0.756643	-0.308636	0.695266	-1.20771	-0.360921
gamma-Terpinene	997.4	C10H16	Terpene	0.430362	-0.132436	-0.305508	1.36077	0.597569	-0.0815107	-0.5934	0.0601326	-0.511746	-1.0876	-0.503065	-0.945197	-0.468952	-0.914446	-0.19188	0.129946	-1.29234	-0.867454	-0.966038	1.62977	1.84019	-0.357506	-0.830012	-0.134595	-0.591439	0.338103	-0.862672	0.0252516	0.240361	0.227939	-0.657118	-1.01457	-1.09844	0.270796	1.82094	1.10958	2.50493	-1.29234	1.82129
Hexyl acetate	1009.5	C8H16O2	Ester	0.0523354	-1.062	-0.975234	0.697105	-0.0518286	-0.146858	-0.480193	1.55704	-0.734176	0.121541	-0.90225	-0.533905	-0.575131	-0.196429	0.635578	0.543038	-1.97315	0.485172	-0.624174	0.882	2.1841	-0.236926	-0.0814622	-0.506738	2.93295	-0.441007	-0.718934	-0.609029	0.73952	1.38229	-0.534312	0.723355	-0.957932	-0.411741	0.806204	0.713122	-0.875461	-1.97315	-0.826487
1-Octanol	1056.8	C8H18O	Alcohol	-0.871508	-0.519286	-0.416522	-0.973841	-0.519212	-0.372698	0.888561	2.90291	-0.424086	0.706592	-0.519391	0.518217	1.99583	-0.519002	0.17135	-0.658957	-0.519643	-0.408622	0.749808	-0.519177	-0.225867	0.958735	-0.218378	-0.409221	-1.01131	-0.518805	3.18855	-0.897525	0.734623	-0.408255	-0.179147	0.301949	-0.417166	-1.05855	-0.0865843	-0.385634	0.351305	-0.519643	-0.410045
2-Methoxyphenol	1082.3	C7H8O2	Aromatic	-0.278467	-0.533433	-0.570431	-0.279791	-0.538638	0.0910737	-0.273852	2.5393	0.937017	-0.279932	-0.544979	2.38739	-0.279572	-0.539593	0.452762	-0.275055	-0.554678	-0.67417	-0.27515	-0.500803	-0.674631	-0.276995	-0.431479	-0.670935	-0.275317	-0.525121	1.34301	3.32819	0.589082	-0.675317	-0.277168	-0.340221	-0.610664	-0.278959	1.38056	-0.673032	-0.277936	-0.554678	-0.662063
3-(4-Methyl-3-pentenyl)-furan	1096.3	C10H14O	Terpene	-0.223485	-0.543469	-0.473386	-0.246832	0.875801	0.502728	0.0241263	1.55701	-0.388413	-0.151255	-0.507598	-0.531083	-0.360336	-0.548715	-0.177087	-0.502923	-0.820715	-0.550204	0.0245657	1.89523	3.03042	-0.206751	-0.618573	-0.5196	-0.525198	-0.685978	-0.654889	3.27083	0.867516	0.329937	-0.175049	-0.702794	-0.595177	-0.510986	-0.767721	0.466364	-0.416705	-0.820715	-0.439613
Nonanal	1101.7	C9H18O	Aldehyde	-0.229489	-0.050557	-0.512395	0.180397	0.261418	-0.531252	3.25282	-0.652205	-0.758853	-0.513419	-0.572039	-0.295037	-0.328799	-0.451674	1.80096	-0.397322	-0.691982	0.481373	0.0977805	2.84343	2.08266	-0.239532	-0.176058	-0.704705	-0.500003	-0.0803272	-0.815801	-0.468772	-0.644452	-0.418897	-0.272628	0.790159	-0.656591	-0.401293	-0.575713	0.924853	-0.179745	-0.691982	-0.596314
Methyl octanoate	1120.6	C9H18O2	Ester	-0.0523383	-0.221277	-0.633677	1.29883	-0.372304	0.135194	-0.511695	-0.647533	-0.759948	-0.224367	0.540589	-0.575252	0.6478	0.313443	-0.519695	-0.315801	-0.868236	-0.606787	-1.40734	0.239781	1.74861	-1.30381	-0.201407	0.182562	0.630821	2.86811	-0.222205	1.55113	-0.622144	2.42212	-1.47999	-0.578527	-0.931302	0.831627	-0.450495	0.135545	0.335123	-0.868236	-0.375167
(2E,6Z)-Nonadienal	1151.3	C9H14O	Aldehyde	-0.300817	-0.258616	-0.543634	-0.0617881	0.405657	0.488839	-0.301145	2.75482	-0.363693	-0.297738	-0.249905	-0.581283	-0.30626	-0.449725	-0.77276	-0.256253	-0.855321	0.0668767	-0.31544	-0.855321	0.0118115	-0.265678	-0.645157	-0.324884	-0.315944	-0.740969	-0.693812	3.32061	0.0485443	2.54445	-0.31391	0.674187	1.53751	-0.277301	0.171804	-0.808864	-0.30834	-0.855321	-0.560554
Octanoic acid	1167.9	C8H16O2	Other	0.43994	-0.199972	-0.559228	-1.13533	0.125618	-0.780637	-0.375562	3.09066	0.811718	-0.266992	-0.270368	0.566808	-0.190089	0.180416	-0.673146	-0.888477	-0.557456	2.11257	-0.918452	-0.504409	-1.00269	1.92054	-0.388008	-0.970723	1.23439	-0.277049	-0.658896	1.37514	-0.441911	-0.682101	-0.233096	-0.302244	-0.271835	-1.19368	-0.455275	0.915397	0.231665	-0.557456	1.19277
Citronellol	1176.7	C10H20O	Terpene	-0.590155	-0.449946	-0.365966	-0.751187	-0.0564764	0.261198	0.313429	2.92552	-0.341979	-0.276343	-0.429438	-0.352291	-0.744058	-0.415798	-0.357376	0.0354409	-0.452807	-0.355844	-0.501399	-0.382088	-0.303877	0.73675	-0.452692	-0.334485	-0.554745	-0.450633	-0.275048	0.718049	0.915148	-0.219141	2.82453	-0.372906	3.28198	-0.727686	-0.377885	-0.310464	-0.482624	-0.452807	-0.326711
Methyl salicylate	1193	C8H8O3	Aromatic	0.889297	-0.513672	-0.0550754	0.962309	-0.00630237	0.571217	-1.03077	2.9082	-0.105843	0.723556	-0.438103	-0.606653	-0.246671	-0.424892	-0.789431	0.860335	-0.756547	2.59983	-1.07158	-0.213683	1.27931	-1.08201	-0.755818	-0.429512	-1.08278	-0.56387	-0.843794	-0.347236	0.542803	0.3231	-1.07493	-0.0884726	-0.73232	1.2849	0.310359	-0.571762	1.21558	-0.756547	-0.63907
Decanal	1203.4	C10H20O	Aldehyde	-0.359742	-0.0670715	0.903614	3.22842	-0.0360043	1.04961	-0.361628	-0.834115	0.571772	-0.371304	-0.411146	0.603139	-0.369707	-1.04244	-0.462499	-0.0541415	-1.63911	0.799981	-0.345458	2.00938	1.31858	-0.37071	1.10232	-1.34189	-0.371304	-0.427209	-1.31327	-0.37111	0.465415	0.0952556	-0.367315	0.838139	0.170599	0.484712	0.0418518	-0.768927	-0.370709	-1.63911	-1.62596
Neral	1237	C10H16O	Aldehyde	-0.567132	-0.288632	-0.349152	0.592617	-0.288692	-0.349149	-0.236711	3.17543	-0.349153	-0.176409	-0.288713	-0.34915	0.0795643	-0.288649	-0.349128	-0.688943	-0.288741	-0.34914	-0.406484	-0.288673	-0.349151	0.0312027	-0.288573	-0.34914	-0.45518	-0.288672	-0.34915	3.11281	-0.288707	0.582552	-0.445778	-0.288649	3.21666	-0.688943	-0.288725	-0.349149	-0.150618	-0.288741	-0.307749
(E)-2-Decenal	1259.9	C10H18O	Aldehyde	-0.863296	0.620149	0.758168	-1.06495	0.671716	-1.07453	1.12371	0.796286	-1.33236	-1.0736	-0.117027	-0.0494284	-0.760138	0.067476	-1.01858	-0.172168	-1.39676	-0.30129	2.24862	2.32231	-0.0206512	0.592468	-0.520018	-0.953023	-0.139115	-0.526975	1.01373	1.1256	-0.6864	1.02385	-0.201639	-0.173107	0.821152	-0.532186	-1.05765	-0.671253	-0.28331	-1.39676	1.80422
Geranial	1266.1	C10H16O	Aldehyde	-0.449071	0.815814	-1.05798	2.99334	-0.886714	-0.74654	-0.448393	-1.08187	0.434631	-0.449129	0.291753	0.957399	-0.449056	-0.346838	1.2336	0.994582	-1.68247	0.251076	-0.448611	0.93868	1.61868	-0.448672	1.57161	-1.61228	-0.449148	-0.409914	-0.989128	-0.317219	-0.364796	0.127478	-0.449044	1.29246	-0.0569234	0.369425	-0.137726	0.757491	-0.449004	-1.68247	-0.917496
(2E,4Z)-Decadienal	1292.7	C10H16O	Aldehyde	-0.568391	-0.663767	-0.277345	0.0492607	1.43883	-0.277377	0.0352564	0.399141	-0.277411	-0.291594	-0.529877	-0.277355	-0.341546	2.49615	-0.277361	-0.673714	-0.753312	-0.27735	0.0313977	-0.406784	-0.277305	0.0963159	-0.599356	-0.277325	-0.301446	0.0388024	-0.277243	3.209	-0.631026	-0.277367	-0.253238	-0.482012	3.3282	-0.673715	-0.306791	-0.277429	-0.317587	-0.753312	-0.277333
(2E,4E)-Decadienal	1315	C10H16O	Aldehyde	1.5248	-0.417577	0.894975	-0.621881	-0.508974	0.740828	-0.668099	3.0892	2.82261	0.696998	-0.0360315	-0.593531	-0.0448332	-0.179811	-0.770457	0.493524	-0.612681	-0.272786	-0.578594	-0.180892	-0.575918	-0.447845	-0.376616	-0.521939	-0.940802	-0.401398	-0.694089	-0.3284	0.244896	-0.574399	-0.531926	-0.42513	0.182648	-0.897008	-0.194985	-0.390133	2.34407	-0.612681	-0.247809
Eugenol	1352.2	C10H12O2	Aromatic	-0.443247	3.01239	0.230986	3.05387	0.312336	3.00389	-0.443248	-0.394844	0.345554	-0.443201	-0.488121	-0.232874	-0.442776	-0.610364	-0.609468	0.479203	-0.821299	0.52191	-0.442972	0.0828519	0.0677795	-0.443216	-0.365274	-0.649499	-0.443217	-0.457166	-0.749955	-0.307765	-0.0374113	-0.534443	-0.443175	-0.182998	-0.6801	0.762986	-0.050105	-0.118135	-0.443239	-0.821299	-0.595648
(E)-2-Undecenal	1369.5	C11H20O	Aldehyde	-0.306315	0.106477	-0.638293	2.49485	0.332613	0.339144	-0.689697	0.0864919	0.611561	-0.341078	-1.09165	-1.29388	-0.562232	0.0783551	-0.67772	-0.488099	-1.91702	0.817246	-0.359445	0.205598	1.89077	-0.492734	-0.53223	-0.0100936	0.399756	-0.146398	-0.888915	1.8035	1.732	-0.143563	-0.472906	-0.425757	-0.716553	-0.348198	1.57153	1.61026	-0.637396	-1.91702	-0.899966
beta-Cubebene	1383	C15H24	Terpene	-0.300078	-0.260142	-0.820625	-0.161122	1.40472	0.719987	-0.302333	-0.267084	0.302874	-0.305885	-0.937017	-1.08525	-0.310873	-1.02646	-0.716421	-0.250066	-1.41021	-0.183551	-0.303019	0.124678	2.34443	-0.293095	0.0543963	-0.497295	-0.309396	-0.850301	-0.606159	3.32422	1.30173	0.548032	-0.305179	0.30396	-0.68586	-0.186493	1.56173	1.30915	-0.296685	-1.41021	-0.62931
Tetradecane	1398.3	C14H30	Alkane	-0.549771	-0.405688	-0.507685	0.935796	0.276794	0.599882	-0.546812	1.44877	2.25965	-0.549833	-0.337817	-0.984396	-0.547435	-0.492526	-0.981601	2.72526	-2.1113	1.13063	-0.543926	-0.224921	-0.058193	-0.548212	-0.601968	-0.329308	-0.550285	0.614202	-0.672055	0.331075	1.13126	0.204902	-0.548227	-0.522586	-1.09063	0.940385	1.22579	0.982063	-0.548012	-2.1113	-0.553255
Dodecanal	1407.3	C12H24O	Aldehyde	-0.38759	-0.282184	-1.40765	-0.343563	-0.838567	2.24394	-0.0641596	0.261484	0.801011	-0.19662	0.50326	-0.978139	-0.1389	-0.882487	-0.16147	-0.66225	-1.96503	-0.577228	0.540837	0.31326	0.602937	3.10571	0.336173	0.105869	-0.670919	-0.689885	-1.07813	-0.307957	0.934027	0.386439	0.273314	0.438036	0.677383	-0.659421	1.87191	0.280413	-0.488485	-1.96503	-0.895378
Neryl acetone	1439	C13H22O	Ketone	1.57065	0.06827	-1.19401	-0.691	0.530692	-0.784088	-0.473434	1.0474	-0.743375	1.20636	1.86369	0.684382	-0.292189	0.528499	-0.420355	-0.0379794	-1.70482	-0.44173	-0.432262	-1.26668	-0.745945	-0.56092	-0.918867	-0.0978435	-0.718721	0.424562	1.9697	-0.50769	-0.133164	0.631685	-0.516219	-0.547039	1.22617	-0.804775	0.107454	-1.09465	2.25818	-1.70482	1.01005
